# Supplementary material for: Deconvolving multiplexed protease signatures with substrate reduction and activity clustering
Source: PLoS Comput Biol. 2019 Sep 3;15(9):e1006909. doi: 10.1371/journal.pcbi.1006909 (PMC6743790; doi:10.1371/journal.pcbi.1006909)
Supplement: S1 File — (ZIP) [file pcbi.1006909.s004.zip]

Archive with 29 entries (28 files):
- Deconvolution_paper_code/
- Deconvolution_paper_code/ode_multi_RHS.m
- Deconvolution_paper_code/estimate_initial_para_single_data_regression.m
- Deconvolution_paper_code/real_combining_subfamily_pro_v4_submission_self_v6.mat
- Deconvolution_paper_code/5_real_combining_subfamily_pro_v4.m
- Deconvolution_paper_code/Qinwei_para_for_simu_masking_test.mat
- Deconvolution_paper_code/4_simu_combining_subfamily_pro_v4.m
- Deconvolution_paper_code/simu_combining_subfamily_pro_v4-4-1_new.mat
- Deconvolution_paper_code/Qinwei_reducing_substrate_opt_simu.mat
- Deconvolution_paper_code/2_reducing_and_searching_for_substrates_using_generated_alfa.m
- Deconvolution_paper_code/alfa_estimation_evaluation.m
- Deconvolution_paper_code/kinetics_from_real_data_09_27_2018.mat
- Deconvolution_paper_code/simu_combining_subfamily_pro_v4-4-2_new.mat
- Deconvolution_paper_code/Qinwei_test46_testing_RMSE_simu_6_all.mat
- Deconvolution_paper_code/alfa_estimation_evaluation_representative_proteases.m
- Deconvolution_paper_code/real_combining_subfamily_pro_v4-3.mat
- Deconvolution_paper_code/ode_multi_simulation.m
- Deconvolution_paper_code/single_data_to_clusters.m
- Deconvolution_paper_code/reducing_substrates_real_data_09_28_2018.mat
- Deconvolution_paper_code/estimate_initial_alfa_mixture_data.m
- Deconvolution_paper_code/.zip
- Deconvolution_paper_code/3_reducing_substrates_kinetics_from_real.m
- Deconvolution_paper_code/README.txt
- Deconvolution_paper_code/1_testing_RMSE.m
- Deconvolution_paper_code/simu_combining_subfamily_pro_v4-1.mat
- Deconvolution_paper_code/simu_combining_subfamily_pro_v4-3.mat
- Deconvolution_paper_code/simu_combining_subfamily_pro_v4-2.mat
- Deconvolution_paper_code/estimate_mixture_alfa.m
- Deconvolution_paper_code/estimate_single_single_parameters.m
