# Supplementary material for: Deconvolving multiplexed protease signatures with substrate reduction and activity clustering
Source: PLoS Comput Biol. 2019 Sep 3;15(9):e1006909. doi: 10.1371/journal.pcbi.1006909 (PMC6743790; doi:10.1371/journal.pcbi.1006909)
Supplement: S1 File — (ZIP) [file pcbi.1006909.s004.zip › Deconvolution_paper_code/ode_multi_RHS.m]

function dS = ode_multi_RHS(t, S, V, K, n, b, alfa)

dS = zeros(size(S));
for i=1:length(dS)
    for j=1:size(V,2)
        if S(i)>b(i,j)
            dS(i) = dS(i) - alfa(j) * V(i,j) * ((S(i)-b(i,j))^n(i,j)) / ((S(i)-b(i,j))^n(i,j) + K(i,j)^n(i,j));
        else
            dS(i) = dS(i) - 0;
        end
    end
end
