# Supplementary material for: Deconvolving multiplexed protease signatures with substrate reduction and activity clustering
Source: PLoS Comput Biol. 2019 Sep 3;15(9):e1006909. doi: 10.1371/journal.pcbi.1006909 (PMC6743790; doi:10.1371/journal.pcbi.1006909)
Supplement: S1 File — (ZIP) [file pcbi.1006909.s004.zip › Deconvolution_paper_code/estimate_initial_para_single_data_regression.m]

function [initial_para, initial_para2] = estimate_initial_para_single_data_regression(obs_config, obs_data)

t = unique(obs_config(:,2));
s = zeros(size(t));
for i=1:length(s)
    s(i) = 1-mean(obs_data(obs_config(:,2) ==t(i)));
end

beta = max(1-max(obs_data),0);
n=1;

s = s-beta;
s(s<=0)=1e-5;


% ds ~ -V*S/(K+S)
% -ds_inv ~ (K+S)/V*S = 1/V * (1) + K/V*(1/S) ;
% nonnegative regression
ds_inv = (t(2:end)-t(1:end-1))./(s(2:end)-s(1:end-1)); ds_inv(ds_inv>0)=0;
s_inv = 1./(s(2:end)+s(1:end-1)/2);
x = lsqnonneg([ones(size(s_inv)), s_inv],-ds_inv);

if x(1)==0
    V = abs(1./mean(ds_inv(ds_inv<0)));
else
    V = 1/x(1);
end

if x(2)==0
    % K = min(s(s~=0))/100;
    K = max(s(s~=0));
else
    K = x(2)*V;
end
initial_para = [V,K,n,beta];


% ds ~ -V*S/(K+S)
% ds*(K + S) ~ -V*S
% -ds*(K + S)/S ~ V
ds1 = (s(2)-s(1))/(t(2)-t(1)); 
s1 = (s(1)+s(2))/2;
V2 = -ds1*(K+s1)/s1 * 0.9;
initial_para2 = [V2,K,n,beta];
