# Supplementary material for: Deconvolving multiplexed protease signatures with substrate reduction and activity clustering
Source: PLoS Comput Biol. 2019 Sep 3;15(9):e1006909. doi: 10.1371/journal.pcbi.1006909 (PMC6743790; doi:10.1371/journal.pcbi.1006909)
Supplement: S1 File — (ZIP) [file pcbi.1006909.s004.zip › Deconvolution_paper_code/5_real_combining_subfamily_pro_v4.m]

% estimate representative protease for each subfamily
clear 
load kinetics_from_real_data_09_27_2018

nProtease_cutoff = 0.60;

% % clustering all 9 proteases, both sensitive and not-quite-sensitive ones
% which_proteases_to_consider = 1:length(unique_protease) % use all proteases
% cluster_assignment = single_data_to_clusters(all_single_data, nProtease_cutoff, which_proteases_to_consider, 1, unique_protease)

% cluster proteases into different families
% Corresponding proteases: F11, F2, C1r, C1s, MASP2, CFD, CFI
which_proteases_to_consider = [1 2 5 6 7 8 9];
cluster_assignment = single_data_to_clusters(all_single_data, nProtease_cutoff, which_proteases_to_consider, 1, unique_protease);


unique_subfamily = unique(cluster_assignment, "stable"); %find unique proteases subfamilies
tmp_all_single_data = all_single_data; 
tmp_protease = [];
for s=1:length(unique_subfamily)
    tmp_name = unique_protease(which_proteases_to_consider(ismember(cluster_assignment,s)),1)';
    tmp_protease = [tmp_protease, tmp_name(1,1)];
end

% This loop basically change names of proteases. 
% Proteases from the same subfamily will have same name (e.g. p1 p4 p7 will become p1 p1 p1)
for i=1:length(unique_subfamily)
    tmp_list = 1:length(unique_protease);
    assig_index = tmp_list(which_proteases_to_consider(1,cluster_assignment==unique_subfamily(i)));
    for j=1:length(assig_index)
%         tmp_search = strfind(tmp_all_single_data(:,1), "p " + int2str(assig_index(j)));
        tmp_search = strfind(tmp_all_single_data(:,1), unique_protease(assig_index(j),1));
        tmp_index = find(~cellfun(@isempty,tmp_search));
        tmp_all_single_data(tmp_index,1) = cellstr(unique_protease(assig_index(1),1));
    end
end

V_comb = zeros(length(unique_substrate), length(tmp_protease));
K_comb = zeros(length(unique_substrate), length(tmp_protease));
n_comb = zeros(length(unique_substrate), length(tmp_protease));
b_comb = zeros(length(unique_substrate), length(tmp_protease));
V_indi = zeros(length(unique_substrate), length(unique_protease));
K_indi = zeros(length(unique_substrate), length(unique_protease));
n_indi = zeros(length(unique_substrate), length(unique_protease));
b_indi = zeros(length(unique_substrate), length(unique_protease));
counter = 1;
% Estimating kinetics parameters for representative proteases, and individual protease
for i=1:length(unique_substrate)
    % estimating kinetics for individual protease
    for k=1:length(unique_protease)
       ind1 = ismember(all_single_data(:,1), unique_protease(k)) & ismember(all_single_data(:,2), unique_substrate(i)) ; 
        tmp1 = cell2mat(all_single_data(ind1,[3 4]));
        
        obs_config1 = [ones(size(tmp1,1),1), tmp1(:,1)];
        obs_data1 = tmp1(:,2);
        [para1, initial_para1] = estimate_single_single_parameters(obs_config1, obs_data1, 1, 'fmincon'); 
        V_indi(i,k) = para1(1);
        K_indi(i,k) = para1(2);
        n_indi(i,k) = para1(3);
        b_indi(i,k) = para1(4);
    end
    
    % estimating kinetics for representative proteases
    for j=1:length(tmp_protease)
        figure(4); 
        subplot(length(unique_substrate), length(tmp_protease),counter)
        ind2 = ismember(tmp_all_single_data(:,1), tmp_protease(j)) & ismember(tmp_all_single_data(:,2), unique_substrate(i)) ; 
        tmp2 = cell2mat(tmp_all_single_data(ind2,[3 4]));
        
        obs_config2 = [ones(size(tmp2,1),1), tmp2(:,1)];
        obs_data2 = tmp2(:,2);
        [para2, initial_para2] = estimate_single_single_parameters(obs_config2, obs_data2, 0, 'fmincon');

        plot(tmp2(:,1),obs_data2,'o')
        tmp2 = axis;
        hold on; 
        plot(ode_multi_simulation([ones(361,1),(0:360)'], 1, initial_para2(1), initial_para2(2), initial_para2(3), initial_para2(4), 1),'g','linewidth',1); 
        plot(ode_multi_simulation([ones(361,1),(0:360)'], 1, para2(1), para2(2), para2(3), para2(4), 1),'b','linewidth',2); 
        hold off;
        axis([0 400 0 1]);
        drawnow;
        if i==1
            title(tmp_protease{j})
        end
        if j==1
            ylabel(unique_substrate{i})
        end
        counter = counter + 1;
        V_comb(i,j) = para2(1);
        K_comb(i,j) = para2(2);
        n_comb(i,j) = para2(3);
        b_comb(i,j) = para2(4);
    end
end

save real_combining_subfamily_pro_v4-3
%% simulate mixture data
clear 
load real_combining_subfamily_pro_v4-3


time_points = [30 60]; % selected observed time points
choice_of_method = 'fmincon'; 
number_of_substrates_to_measure = 7;

iter_of_random_alfa = 200;
% generate random alfa
rng(2018);
alfa_random_pool = rand(iter_of_random_alfa, size(unique_protease,1));
alfa_random_pool = alfa_random_pool ./ sum(alfa_random_pool,2) .* mean(sum(alfa_random_pool,2));
iter_to_use = 200;

format_output1_complete = [];
format_output2_complete = [];
for s=1:length(number_of_substrates_to_measure)
    
    measured_substrates = 1:number_of_substrates_to_measure(1,s); % number of substrates to use
    obs_config = [];
    for i=1:length(measured_substrates) 
        obs_config = [obs_config; [measured_substrates(i)*ones(length(time_points),1), time_points(:)]];
    end

    format_output1 = alfa_estimation_evaluation_representative_proteases(alfa_random_pool, V_true, K_true, n_true, b_true, V_comb, K_comb, n_comb, b_comb, ...
        which_proteases_to_consider, measured_substrates, iter_to_use, obs_config, cluster_assignment, unique_subfamily, choice_of_method, 1);
    format_output2 = alfa_estimation_evaluation(alfa_random_pool, V_true, K_true, n_true, b_true, V_indi, K_indi, n_indi, b_indi, ...
        measured_substrates, which_proteases_to_consider, iter_to_use, obs_config, choice_of_method, 1);
    
    format_output1_complete = [format_output1_complete; format_output1];
    format_output2_complete = [format_output2_complete; format_output2];
end
description = "no noise added, number of substrates: 7, 7 proteases, 4 subfamilies, both individual and representative proteases";


% % uncomment this to save new results
% save real_combining_subfamily_pro_v4_submission_self_v6

%% Plotting results
clear
load real_combining_subfamily_pro_v4_submission_self_v6


% Result of estimating representative proteases
h(1) = figure('Name','Performance of estimating representative proteases (subfamily similarity [0.95 0.90])','NumberTitle', 'off', 'rend','painters','pos',[10 200 600 400]);
counter = 1;
for i=1:size(format_output1_complete,1)
subplot(2,2,counter);
% subplot(3,3,counter);
hold on;
scatter(format_output1_complete{i,5}(:,1), format_output1_complete{i,4}(:,1), [], [0 0 0.8]);
scatter(format_output1_complete{i,5}(:,2), format_output1_complete{i,4}(:,2), [], [0 0 0.8]);
scatter(format_output1_complete{i,5}(:,3), format_output1_complete{i,4}(:,3), [], [0 0 0.8]);
counter = counter + 1;
xlabel("Est alpha (" + num2str(length(format_output1_complete{i,6})) + " substrates)"); 
ylabel('True alpha');
set(gca, 'XLim', [0 4], 'YLim', [0 4]);
refL = refline(1,0); refL.Color = 'k'; refL.LineStyle = ':';
hold off;
end
suptitle('Performance of estimating representative proteases');

% Result of estimating individual proteases
h(2) = figure('Name','Performance of estimating individual proteases (subfamily similarity [0.95 0.90])','NumberTitle', 'off', 'rend','painters','pos',[610 200 600 400]);
counter = 1;
for i=1:size(format_output1_complete,1)
subplot(2,2,counter);
% subplot(3,3,counter);
hold on;
    for j=2:size(format_output2_complete{i,6},2)
        scatter(format_output2_complete{i,6}(:,j), format_output2_complete{i,4}(:,j), [], [0 0 0.8]);
    end
counter = counter + 1;
xlabel("Est alpha (" + num2str(length(format_output2_complete{i,7})) + " substrates)"); 
ylabel('True alpha');
set(gca, 'XLim', [0 4], 'YLim', [0 4]);
refL = refline(1,0); refL.Color = 'k'; refL.LineStyle = ':';
hold off;
end
suptitle('Performance of estimating individual proteases');

savefig(h,'reducing_substrates_RMSE');
% close(h);
