# Supplementary material for: Deconvolving multiplexed protease signatures with substrate reduction and activity clustering
Source: PLoS Comput Biol. 2019 Sep 3;15(9):e1006909. doi: 10.1371/journal.pcbi.1006909 (PMC6743790; doi:10.1371/journal.pcbi.1006909)
Supplement: S1 File — (ZIP) [file pcbi.1006909.s004.zip › Deconvolution_paper_code/4_simu_combining_subfamily_pro_v4.m]

%% Simulate 3 protease families each with 3 proteases, testing combining and estimation

% Simulate 3*3 proteases
clear

nProtease_family = 3;
nSubstrate = 15;

rng(111);
%generate V K n b
V = rand(nSubstrate,nProtease_family) + 2;         % range: 2~3
K = 10.^(rand(nSubstrate,nProtease_family)*1 + 2) ;  % range: 100~1000
n = ones(nSubstrate,nProtease_family);               % range: 1
b = (rand(nSubstrate, nProtease_family)*5 +1)/10;         % range: 0.1~0.6 (saturation level 0.4~0.9)

V_rand = rand(nSubstrate,nProtease_family) + 2;         % range: 2~3
K_rand = 10.^(rand(nSubstrate,nProtease_family)*1 + 2) ;  % range: 100~1000
n_rand = ones(nSubstrate,nProtease_family);               % range: 1
b_rand = (rand(nSubstrate, nProtease_family)*5 +1)/10;         % range: 0.1~0.6 (saturation level 0.4~0.9)

V_rand2 = rand(nSubstrate,nProtease_family) + 2;         % range: 2~3
K_rand2 = 10.^(rand(nSubstrate,nProtease_family)*1 + 2) ;  % range: 100~1000
n_rand2 = ones(nSubstrate,nProtease_family);               % range: 1
b_rand2 = (rand(nSubstrate, nProtease_family)*5 +1)/10;         % range: 0.1~0.6 (saturation level 0.4~0.9)

unique_protease = "p " + string(1:nProtease_family)'; % Hypothetical names
unique_substrate = "sub " + string(1:(nSubstrate))';% Hypothetical names

save simu_combining_subfamily_pro_v4-1

%% generate protease subfamilies based on seed proteases
clear
load simu_combining_subfamily_pro_v4-1

percentage_list = [0.90; 0.90];
% percentage_list = [0.60; 0.60];

tmp_counter = nProtease_family;
subFamilies = []; % store subfamily infomation
% create protease subfamilies
for i = 1:length(percentage_list)
    subFamilies(i,1) = i;
    for j = 1:nProtease_family
        if i==1 
            V(:,tmp_counter+1) = V(:,j)*percentage_list(i,1) + V_rand(:,j)*(1 - percentage_list(i,1));
            K(:,tmp_counter+1) = K(:,j)*percentage_list(i,1) + K_rand(:,j)*(1 - percentage_list(i,1));
            n(:,tmp_counter+1) = n(:,j)*percentage_list(i,1) + n_rand(:,j)*(1 - percentage_list(i,1));
            b(:,tmp_counter+1) = b(:,j)*percentage_list(i,1) + b_rand(:,j)*(1 - percentage_list(i,1));
        elseif i ==2
            V(:,tmp_counter+1) = V(:,j)*percentage_list(i,1) + V_rand2(:,j)*(1 - percentage_list(i,1));
            K(:,tmp_counter+1) = K(:,j)*percentage_list(i,1) + K_rand2(:,j)*(1 - percentage_list(i,1));
            n(:,tmp_counter+1) = n(:,j)*percentage_list(i,1) + n_rand2(:,j)*(1 - percentage_list(i,1));
            b(:,tmp_counter+1) = b(:,j)*percentage_list(i,1) + b_rand2(:,j)*(1 - percentage_list(i,1));
        end
        subFamilies(i,j+1) = tmp_counter+1;
        tmp_counter = tmp_counter +1;
    end
end
V_true = V;
K_true = K;
n_true = n;
b_true = b;
unique_protease = "p " + string(1:tmp_counter)'; % update unique_protease

% simulate on experimental observations for single-single data
all_single_data = cell(0);
time_points = [0, 40, 120, 360];  % time points measured
counter = 1;
for j=1:length(unique_protease)
    for i=1:length(unique_substrate)
        data_tmp = ode_multi_simulation([ones(length(time_points),1),time_points(:)], 1, V(i,j), K(i,j), n(i,j), b(i,j), 1);
        for k=1:length(data_tmp)
            all_single_data{counter,1} = unique_protease{j};
            all_single_data{counter,2} = unique_substrate{i};
            all_single_data{counter,3} = time_points(k);
            all_single_data{counter,4} = data_tmp(k);
            counter = counter + 1;
        end
    end
end

% plot to check simulated curves
counter = 1;
for i=1:length(unique_substrate)
    for j=1:length(unique_protease)
        figure(1); 
        subplot(length(unique_substrate), length(unique_protease),counter)
        ind = ismember(all_single_data(:,1), unique_protease(j)) & ismember(all_single_data(:,2), unique_substrate(i)) ; 
        tmp = cell2mat(all_single_data(ind,[3 4]));
        
        obs_data = tmp(:,2);
        
        plot(tmp(:,1),obs_data,'o')
        tmp = axis;
        hold on; 
        
        plot(ode_multi_simulation([ones(361,1),(0:360)'], 1, V_true(i,j), K_true(i,j), n_true(i,j), b_true(i,j),1),'r','linewidth',2); 
        hold off;
        axis(tmp);
        drawnow;
        if i==1
            title(unique_protease{j})
        end
        if j==1
            ylabel(unique_substrate{i})
        end
        counter = counter + 1;
    end
end

save simu_combining_subfamily_pro_v4-2

%% estimate representative protease for each subfamily
clear 
load simu_combining_subfamily_pro_v4-2

nProtease_cutoff = 0.6; %default cutting threshold
which_proteases_to_consider = 1:length(unique_protease);

% cluster proteases into different families
cluster_assignment = single_data_to_clusters(all_single_data, nProtease_family); 
cluster_assignment = single_data_to_clusters(all_single_data, nProtease_cutoff, which_proteases_to_consider, 1, unique_protease);
unique_subfamily = unique(cluster_assignment); %find unique proteases subfamilies
tmp_all_single_data = all_single_data;
tmp_protease = unique_protease(1:length(unique_subfamily),1);


% This loop basically change names of proteases. 
% Proteases from the same subfamily will have same name (e.g. p1 p4 p7 will become p1 p1 p1)
for i=1:length(unique_subfamily)
    tmp_list = 1:length(unique_protease);
    assig_index = tmp_list(cluster_assignment==unique_subfamily(i));
    for j=1:length(assig_index)
        tmp_search = strfind(tmp_all_single_data(:,1), "p " + int2str(assig_index(j)));
        tmp_index = find(~cellfun(@isempty,tmp_search));
        tmp_all_single_data(tmp_index,1) = cellstr("p " + ones(size(tmp_index))*assig_index(1) );
    end
end

V_comb = zeros(length(unique_substrate), length(tmp_protease));
K_comb = zeros(length(unique_substrate), length(tmp_protease));
n_comb = zeros(length(unique_substrate), length(tmp_protease));
b_comb = zeros(length(unique_substrate), length(tmp_protease));
V_indi = zeros(length(unique_substrate), length(unique_protease));
K_indi = zeros(length(unique_substrate), length(unique_protease));
n_indi = zeros(length(unique_substrate), length(unique_protease));
b_indi = zeros(length(unique_substrate), length(unique_protease));
counter = 1;
% Estimating kinetics parameters for representative proteases, and individual protease
for i=1:length(unique_substrate)
    % estimating kinetics for individual protease
    for k=1:length(unique_protease)
       ind1 = ismember(all_single_data(:,1), unique_protease(k)) & ismember(all_single_data(:,2), unique_substrate(i)) ; 
        tmp1 = cell2mat(all_single_data(ind1,[3 4]));
        
        obs_config1 = [ones(size(tmp1,1),1), tmp1(:,1)];
        obs_data1 = tmp1(:,2);
        [para1, initial_para1] = estimate_single_single_parameters(obs_config1, obs_data1, 1, 'fmincon'); 
        V_indi(i,k) = para1(1);
        K_indi(i,k) = para1(2);
        n_indi(i,k) = para1(3);
        b_indi(i,k) = para1(4);
    end
    
    % estimating kinetics for representative proteases
    for j=1:length(tmp_protease)
        figure(3); 
        subplot(length(unique_substrate), length(tmp_protease),counter)
        ind2 = ismember(tmp_all_single_data(:,1), tmp_protease(j)) & ismember(tmp_all_single_data(:,2), unique_substrate(i)) ; 
        tmp2 = cell2mat(tmp_all_single_data(ind2,[3 4]));
        
        obs_config2 = [ones(size(tmp2,1),1), tmp2(:,1)];
        obs_data2 = tmp2(:,2);
        [para2, initial_para2] = estimate_single_single_parameters(obs_config2, obs_data2, 1, 'fmincon');

        plot(tmp2(:,1),obs_data2,'o')
        tmp2 = axis;
        hold on; 
        plot(ode_multi_simulation([ones(361,1),(0:360)'], 1, initial_para2(1), initial_para2(2), initial_para2(3), initial_para2(4), 1),'g','linewidth',1); 
        plot(ode_multi_simulation([ones(361,1),(0:360)'], 1, para2(1), para2(2), para2(3), para2(4), 1),'b','linewidth',2); 
        hold off;
        axis(tmp2);
        drawnow;
        if i==1
            title(tmp_protease{j})
        end
        if j==1
            ylabel(unique_substrate{i})
        end
        counter = counter + 1;
        V_comb(i,j) = para2(1);
        K_comb(i,j) = para2(2);
        n_comb(i,j) = para2(3);
        b_comb(i,j) = para2(4);
    end
end

save simu_combining_subfamily_pro_v4-3
%% simulate mixture data
clear 
load simu_combining_subfamily_pro_v4-3

time_points = [40 120]; % selected observed/measurement time points
choice_of_method = 'fmincon'; 
% number_of_substrates_to_measure = 3:2:13;
number_of_substrates_to_measure = 5:2:13;
% number_of_substrates_to_measure = 7;

iter_of_random_alfa = 200;
% generate random alfa
rng(2018);
alfa_random_pool = rand(iter_of_random_alfa, size(unique_protease,1));
alfa_random_pool = alfa_random_pool ./ sum(alfa_random_pool,2) .* mean(sum(alfa_random_pool,2));
iter_to_use = 200;

format_output1_complete = [];
format_output2_complete = [];
for s=1:length(number_of_substrates_to_measure)
    
    measured_substrates = 1:number_of_substrates_to_measure(1,s); % number of substrates to use
    obs_config = [];
    for i=1:length(measured_substrates) 
        obs_config = [obs_config; [measured_substrates(i)*ones(length(time_points),1), time_points(:)]];
    end

    which_proteases_to_consider = 1:length(unique_protease); % use all proteases

    format_output1 = alfa_estimation_evaluation_representative_proteases(alfa_random_pool, V_true, K_true, n_true, b_true, V_comb, K_comb, n_comb, b_comb, ...
        which_proteases_to_consider, measured_substrates, iter_to_use, obs_config, cluster_assignment, unique_subfamily, choice_of_method, 1);
    format_output2 = alfa_estimation_evaluation(alfa_random_pool, V_true, K_true, n_true, b_true, V_indi, K_indi, n_indi, b_indi, ...
        measured_substrates, which_proteases_to_consider, iter_to_use, obs_config, choice_of_method, 1);
    
    format_output1_complete = [format_output1_complete; format_output1];
    format_output2_complete = [format_output2_complete; format_output2];
end
description = "number of substrates: [3 5 7 9 11 13], 200 iter, 9 proteases, 3 subfamilies, both individual and representative proteases, correlation [0.9 0.9]";
save simu_combining_subfamily_pro_v4-4

%% Plotting results, hard-coded
clear
close all
% load simu_combining_subfamily_pro_v4-4-1_new % 0.9
load simu_combining_subfamily_pro_v4-4-2_new %0.6


% Result of estimating representative proteases
% h(1) = figure('Name','Performance of estimating representative proteases (subfamily similarity [0.90 0.90])','NumberTitle', 'off', 'rend','painters','pos',[10 300 600 400]);
h(1) = figure('Name','Performance of estimating representative proteases (subfamily similarity [0.60 0.60])','NumberTitle', 'off', 'rend','painters','pos',[10 300 600 400]);
counter = 1;
sz = 15;
for i=1:3
subplot(1,3,counter);
% subplot(3,3,counter);
hold on;
scatter(format_output1_complete{i,5}(:,1), format_output1_complete{i,4}(:,1), sz, [0 0 0], 'filled');
scatter(format_output1_complete{i,5}(:,2), format_output1_complete{i,4}(:,2), sz, [0 0 0], 'filled');
scatter(format_output1_complete{i,5}(:,3), format_output1_complete{i,4}(:,3), sz, [0 0 0], 'filled');
counter = counter + 1;
xlabel("Est \alpha (" + num2str(length(format_output1_complete{i,6})) + " substrates)", 'FontSize',12); 
ylabel('True \alpha', 'FontSize',12);
set(gca, 'XLim', [0 5], 'YLim', [0 5]);
refL = refline(1,0); refL.Color = 'k'; refL.LineStyle = ':';
hold off;
end
% suptitle('Deconvolution of protease families (correlation = 0.9)');
suptitle('Deconvolution of protease families (correlation = 0.6)');


% Result of estimating individual proteases
% h(2) = figure('Name','Performance of estimating individual proteases (subfamily similarity [0.90 0.90])','NumberTitle', 'off', 'rend','painters','pos',[610 300 600 400]);
h(2) = figure('Name','Performance of estimating individual proteases (subfamily similarity [0.60 0.60])','NumberTitle', 'off', 'rend','painters','pos',[610 300 600 400]);
counter = 1;
for i=1:3
subplot(1,3,counter);
% subplot(3,3,counter);
hold on;
    for j=2:size(format_output2_complete{i,6},2)
        scatter(format_output2_complete{i,6}(:,j), format_output2_complete{i,4}(:,j), sz, [0 0 0], 'filled');
    end
counter = counter + 1;
xlabel("Est \alpha (" + num2str(length(format_output2_complete{i,7})) + " substrates)", 'FontSize',12); 
ylabel('True \alpha', 'FontSize',12);
set(gca, 'XLim', [0 5], 'YLim', [0 5]);
refL = refline(1,0); refL.Color = 'k'; refL.LineStyle = ':';
hold off;
end
% suptitle('Deconvolution of individual proteases (correlation = 0.9)');
suptitle('Deconvolution of individual proteases (correlation = 0.6)');

% savefig(h,'reducing_substrates_RMSE_0.90_0.90.fig');
savefig(h,'reducing_substrates_RMSE_0.60_0.60.fig');

% close(h);
