# Supplementary material for: Deconvolving multiplexed protease signatures with substrate reduction and activity clustering
Source: PLoS Comput Biol. 2019 Sep 3;15(9):e1006909. doi: 10.1371/journal.pcbi.1006909 (PMC6743790; doi:10.1371/journal.pcbi.1006909)
Supplement: S1 File — (ZIP) [file pcbi.1006909.s004.zip › Deconvolution_paper_code/alfa_estimation_evaluation.m]

%% This function takes in kinetics parameters (V K n b), selected protease combination and substrate and number of iterations (for alfa estimation), obs_config, and choice_of_method, choice_of_printing_message
function format_output = alfa_estimation_evaluation(alfa_random_pool, V_true, K_true, n_true, b_true, V_est, K_est, n_est, b_est, ...
    index_choise_sub, which_proteases_to_consider, iter_to_use, obs_config, choice_of_method, choice_of_printing_message)

        V_true_considered = V_true(index_choise_sub,which_proteases_to_consider);
        K_true_considered = K_true(index_choise_sub,which_proteases_to_consider);
        n_true_considered = n_true(index_choise_sub,which_proteases_to_consider);
        b_true_considered = b_true(index_choise_sub,which_proteases_to_consider);
        V_est_considered = V_est(index_choise_sub,which_proteases_to_consider);
        K_est_considered = K_est(index_choise_sub,which_proteases_to_consider);
        n_est_considered = n_est(index_choise_sub,which_proteases_to_consider);
        b_est_considered = b_est(index_choise_sub,which_proteases_to_consider);

        tic;
        format_output = cell(0);
        alfa_ground_truth = [];
        alfa_true_para = [];
        alfa_est_para = [];
 
        alfa_random_pool_tmp = alfa_random_pool(1:iter_to_use,which_proteases_to_consider); % for renormalized version
        alfa_random_pool_tmp = alfa_random_pool_tmp ./ sum(alfa_random_pool_tmp,2) .* mean(sum(alfa_random_pool_tmp,2)); % renormalized the data, for renormalized version

        for iter = 1:iter_to_use
            % retrieve mixture composition
%             alfa_true = alfa_random_pool(iter,which_proteases_to_consider);
            alfa_true = alfa_random_pool_tmp(iter,:); % for renormalized version
            
            % simulate observed data for the mixture, using true para of course
            obs_data = ode_multi_simulation(obs_config, ones(size(V_true_considered,1),1), V_true_considered, K_true_considered, n_true_considered, b_true_considered, alfa_true);
            
            % estimate alfa assume we know the true para (unrealistic, but should work if the problem is solvable)
            [est_alfa1, initial_alfa] = estimate_mixture_alfa(obs_config, obs_data, V_true_considered, K_true_considered, n_true_considered, b_true_considered, 0, choice_of_method);
            pred_data1 = ode_multi_simulation(obs_config, ones(size(V_true_considered,1),1), V_true_considered, K_true_considered, n_true_considered, b_true_considered, est_alfa1);
  
            % estimate alfa assume we don't know the true para, but assume the model (ODEs) is corr ect
            [est_alfa2, initial_alfa] = estimate_mixture_alfa(obs_config, obs_data, V_est_considered, K_est_considered, n_est_considered, b_est_considered, 0, choice_of_method);
            pred_data2 = ode_multi_simulation(obs_config, ones(size(V_true_considered,1),1), V_est_considered, K_est_considered, n_est_considered, b_est_considered, est_alfa2);

            alfa_ground_truth = [alfa_ground_truth; alfa_true];   % collect ground truth of alfa 
            alfa_true_para = [alfa_true_para; est_alfa1];       % collect estimation result of alfa using true kinetics para
            alfa_est_para = [alfa_est_para; est_alfa2];         % collect estimation result of alfa using estimated kinetics para
        end
        
        format_output{size(format_output,1)+1,1} = which_proteases_to_consider;
        format_output{size(format_output,1),4} = alfa_ground_truth;
        format_output{size(format_output,1),5} = alfa_true_para;
        format_output{size(format_output,1),6} = alfa_est_para;
        format_output{size(format_output,1),7} = index_choise_sub;
        a = alfa_ground_truth;  % ground truth of alfa (iter * nProtease)
        b = alfa_true_para;     % estimated alfa using true kinetics parameters(iter * nProtease)
        c = alfa_est_para;      % estimated alfa using est kinetics parameters(iter * nProtease)
        format_output{size(format_output,1),2} = sum(sqrt(sum((b - a).^2) ./ size(b,1)), 2) ./ size(b,2); % overall RMSE using true kinetics para
        format_output{size(format_output,1),3} = sum(sqrt(sum((c - a).^2) ./ size(c,1)), 2) ./ size(c,2); % overall RMSE using est kinetics para
        format_output{size(format_output,1),8} = sqrt(sum((b - a).^2) ./ size(b,1));
        format_output{size(format_output,1),9} = sqrt(sum((c - a).^2) ./ size(c,1));
        format_output{size(format_output,1),10} = RMSE_threshold(alfa_ground_truth); % expected RMSE if randomly "guessing" alfa values (by random permutation) 
        
        if choice_of_printing_message
            fprintf("choice of proteases: " + num2str(which_proteases_to_consider) + "\n")
            fprintf("choice of substrates: " + num2str(index_choise_sub) + "\n")
            fprintf("RMSE for alfa estimation using true parameters: " + num2str(format_output{size(format_output,1),8}) + "\n")
            fprintf("RMSE for alfa estimation using estimated parameters: " + num2str(format_output{size(format_output,1),9}) + "\n")
            fprintf("Overall RMSE for alfa estimation using true parameters: " + num2str(format_output{size(format_output,1),2}) + "\n")
            fprintf("Overall RMSE for alfa estimation using estimated parameters: " + num2str(format_output{size(format_output,1),3}) + "\n")
            fprintf("Overall RMSE for alfa estimation by random permutation: " + num2str(format_output{size(format_output,1),10}) + "\n")
        end
        toc;
end
