# Supplementary material for: Deconvolving multiplexed protease signatures with substrate reduction and activity clustering
Source: PLoS Comput Biol. 2019 Sep 3;15(9):e1006909. doi: 10.1371/journal.pcbi.1006909 (PMC6743790; doi:10.1371/journal.pcbi.1006909)
Supplement: S1 File — (ZIP) [file pcbi.1006909.s004.zip › Deconvolution_paper_code/alfa_estimation_evaluation_representative_proteases.m]

%% This function takes in kinetics parameters (V K n b), selected protease combination and substrate and number of iterations (for alfa estimation), obs_config, and choice_of_method, choice_of_printing_message
function format_output = alfa_estimation_evaluation_representative_proteases(alfa_random_pool, V_true, K_true, n_true, b_true, V_est, K_est, n_est, b_est, ...
    index_choice_protease, index_choise_sub, iter_to_use, obs_config, cluster_assignment, unique_subfamily, choice_of_method, choice_of_printing_message)
    
    V_true_considered = V_true(index_choise_sub,index_choice_protease);
    K_true_considered = K_true(index_choise_sub,index_choice_protease);
    n_true_considered = n_true(index_choise_sub,index_choice_protease);
    b_true_considered = b_true(index_choise_sub,index_choice_protease);
    V_est_considered = V_est(index_choise_sub,:);
    K_est_considered = K_est(index_choise_sub,:);
    n_est_considered = n_est(index_choise_sub,:);
    b_est_considered = b_est(index_choise_sub,:);
    

    tic;
    format_output = cell(0);
    alfa_ground_truth = [];
    alfa_est_para = [];

    for iter = 1:iter_to_use
        % generate mixture composition
        alfa_true = alfa_random_pool(iter,index_choice_protease);

        % simulate observed data for the mixture, using true para of course
        obs_data = ode_multi_simulation(obs_config, ones(size(V_true_considered,1),1), V_true_considered, K_true_considered, n_true_considered, b_true_considered, alfa_true);

        % estimate alfa assume we don't know the true para, but assume the model (ODEs) is corr ect
        [est_alfa2, initial_alfa] = estimate_mixture_alfa(obs_config, obs_data, V_est_considered, K_est_considered, n_est_considered, b_est_considered, 0, choice_of_method);
        alfa_ground_truth = [alfa_ground_truth; alfa_true];   % collect ground truth of alfa 
        alfa_est_para = [alfa_est_para; est_alfa2];         % collect estimation result of alfa using estimated kinetics para
    end

    alfa_ground_truth_sum = [];
    tmp_assignment = unique(cluster_assignment);
    for u=1:length(tmp_assignment)
        tmp_sum = sum(alfa_ground_truth(:,cluster_assignment==tmp_assignment(u)), 2);
        alfa_ground_truth_sum = [alfa_ground_truth_sum, tmp_sum];
    end
%     alfa_ground_truth_sum = [];
%     for u=1:length(unique_subfamily)
%        tmp_sum = sum(alfa_ground_truth(:,cluster_assignment==unique_subfamily(u)), 2);
%        alfa_ground_truth_sum = [alfa_ground_truth_sum, tmp_sum];
%     end

  
   
    format_output{size(format_output,1) + 1, 1} = index_choice_protease;
    format_output{size(format_output,1),3} = alfa_ground_truth;
    format_output{size(format_output,1),4} = alfa_ground_truth_sum;
    format_output{size(format_output,1),5} = alfa_est_para;
    format_output{size(format_output,1),6} = index_choise_sub;
    a = alfa_ground_truth_sum;  % ground truth of alfa (iter * nProtease)
    b = alfa_est_para;          % estimated alfa (iter * nProtease)
    format_output{size(format_output,1),2} = sum(sqrt(sum((b - a).^2) ./ size(b,1)), 2) ./ size(b,2); % overall RMSE
    format_output{size(format_output,1),7} = sqrt(sum((b - a).^2) ./ size(b,1));
    format_output{size(format_output,1),8} = RMSE_threshold(alfa_ground_truth);

    if choice_of_printing_message
        fprintf("choice of proteases: " + num2str(index_choice_protease) + "\n")
        fprintf("choice of substrates: " + num2str(index_choise_sub) + "\n")
        fprintf("RMSE for alfa estimation using estimated parameters: " + num2str(format_output{size(format_output,1),7}) + "\n")
        fprintf("Overall RMSE for alfa estimation using estimated parameters: " + num2str(format_output{size(format_output,1),2}) + "\n")
        fprintf("Overall RMSE for alfa estimation by random permutation: " + num2str(format_output{size(format_output,1),8}) + "\n")
    end
    toc;
end
