# Supplementary material for: Deconvolving multiplexed protease signatures with substrate reduction and activity clustering
Source: PLoS Comput Biol. 2019 Sep 3;15(9):e1006909. doi: 10.1371/journal.pcbi.1006909 (PMC6743790; doi:10.1371/journal.pcbi.1006909)
Supplement: S1 File — (ZIP) [file pcbi.1006909.s004.zip › Deconvolution_paper_code/ode_multi_simulation.m]

function obs_pred = ode_multi_simulation(obs_config, S_init, V, K, n, b, alfa)

obs_time = unique([0;obs_config(:,2)]);

[t_pred,S_pred] = ode15s(@(t,S) ode_multi_RHS(t, S, V, K, n, b, alfa), ...
                         obs_time, ...
                         S_init);

S_pred = S_pred';

obs_pred = zeros(size(obs_config,1),1);
tmp_array = unique(obs_config(:,1));
for i=1:length(obs_pred)
    obs_pred(i) = S_init(obs_config(i,1)) - S_pred(obs_config(i,1),find(t_pred==obs_config(i,2)));
end
