# Supplementary material for: Deconvolving multiplexed protease signatures with substrate reduction and activity clustering
Source: PLoS Comput Biol. 2019 Sep 3;15(9):e1006909. doi: 10.1371/journal.pcbi.1006909 (PMC6743790; doi:10.1371/journal.pcbi.1006909)
Supplement: S1 File — (ZIP) [file pcbi.1006909.s004.zip › Deconvolution_paper_code/single_data_to_clusters.m]

%% This function is to cluster proteases into different families based on their single-protease data.  Return a vector of subfamily assignment.
function T = single_data_to_clusters(all_single_data, nProtease_cutoff, which_proteases_to_consider, show_cluster_result, unique_protease)

[B,I,J] = unique(all_single_data(:,1));
unique_protease = all_single_data(sort(I),1);
[B,I,J] = unique(all_single_data(:,2));
unique_substrate = all_single_data(sort(I),2);
[B,I,J] = unique(cell2mat(all_single_data(:,3)));
unique_time = cell2mat(all_single_data(sort(I),3));

if nargin < 4
    show_cluster_result = 1; 
    if nargin < 3
        which_proteases_to_consider = 1:9; 
    end
end


ind = ismember(unique_time, 0);
unique_time(ind) = [];

% formating the data into a matrix with each column as one protease and each row as one substrate
data_matrix = [];
for i=1:length(unique_substrate) 
    tmp_pro_sub = [];
    for j=1:length(unique_protease)
        tmp_arr = [];
        for k=1:length(unique_time)
            ind = ismember(all_single_data(:,1), unique_protease(j)) & ismember(all_single_data(:,2), unique_substrate(i)) & ismember(cell2mat(all_single_data(:,3)), unique_time(k)); 
            tmp = mean(cell2mat(all_single_data(ind,[4])));
            tmp_arr = [tmp_arr; tmp];
        end
        tmp_pro_sub = [tmp_pro_sub, tmp_arr];
    end
    data_matrix = [data_matrix; tmp_pro_sub]; 
end
name_of_selected_proteases = unique_protease(which_proteases_to_consider,1);
selected_data_matrix = data_matrix(:,which_proteases_to_consider);

% Hierarchical clustering different proteases (columns) into subfamilies (hierachical clustering)
D = pdist(selected_data_matrix', 'euclidean');
Z = linkage(D, 'single');
T = cluster(Z,'cutoff',nProtease_cutoff, 'criterion', 'distance');

% show clustering result
if show_cluster_result
    h(1) = figure('Name','Clustering proteases into families','pos',[10 200 600 400]);
%     cgo = dendrogram(Z, 'Labels', name_of_selected_proteases);
    cgo = dendrogram(Z, 'Labels', name_of_selected_proteases, 'ColorThreshold', 0.6);
%     cgo = dendrogram(Z, 'Labels', name_of_selected_proteases, 'ColorThreshold', nProtease_cutoff);
    xlabel("Proteases"); 
    ylabel('Distance(euclidean)');
    suptitle('Clustering 5 proteases into families');
end

end
