# Supplementary material for: Deconvolving multiplexed protease signatures with substrate reduction and activity clustering
Source: PLoS Comput Biol. 2019 Sep 3;15(9):e1006909. doi: 10.1371/journal.pcbi.1006909 (PMC6743790; doi:10.1371/journal.pcbi.1006909)
Supplement: S1 File — (ZIP) [file pcbi.1006909.s004.zip › Deconvolution_paper_code/estimate_initial_alfa_mixture_data.m]

function [initial_alfa] = estimate_initial_alfa_mixture_data(obs_config, obs_data, V, K, n, b)

% average the duplicate measurement data points
[~,I,J] = unique(obs_config,'rows');
obs_config2 = [];
obs_data2 = [];
for k=1:length(I)
    obs_config2 = [obs_config2; obs_config(I(k),:)];
    obs_data2 = [obs_data2; mean(obs_data(J==J(I(k))))];
end

est_alfa=[];
for i=1:size(V,1) % substrate
    ind = find(ismember(obs_config2(:,1), i));
    tp = obs_config2(ind,2);
    obs = obs_data2(ind);
    [~,I] = sort(tp);
    tp = tp(I);
    obs = obs(I);
    for j=1:size(V,2) % protease
        obs_tmp = obs;
        obs_tmp(obs_tmp>= 1-b(i,j)) =  1-b(i,j);
        fun = @(log_alfa)(ode_multi_simulation([ones(length(tp),1), tp(:)], 1, V(i,j), K(i,j), n(i,j), b(i,j), exp(log_alfa))-obs_tmp);
        line_search_alfa = 0.1:0.1:20; 
        obj_value=[];
        for k=1:length(line_search_alfa)
            obj_value(k) = sum(feval(fun,log(line_search_alfa(k))).^2);
        end
        [~,ind] = min(obj_value);
        est_alfa(i,j) = line_search_alfa(ind);
    end
end

initial_alfa = min(est_alfa,[],1);
