# Supplementary material for: Deconvolving multiplexed protease signatures with substrate reduction and activity clustering
Source: PLoS Comput Biol. 2019 Sep 3;15(9):e1006909. doi: 10.1371/journal.pcbi.1006909 (PMC6743790; doi:10.1371/journal.pcbi.1006909)
Supplement: S1 File — (ZIP) [file pcbi.1006909.s004.zip › Deconvolution_paper_code/3_reducing_substrates_kinetics_from_real.m]

% This pipeline is to read in simulated data and test the performance of reducing the number of pipelines one at a time.
%% The eventual goal of this pipeline is to read in data and return the best choice of substrate
clear
% load Qinwei_para_for_simu_masking_test % load randomly generate kinetics parameters and simulated data generated based on the kinetics parameters
load kinetics_from_real_data_09_27_2018 % load estimated kinetics parameters and simulated data generated based on the kinetics parameters

time_points = [40:40:100]; % selected observed/measurement time points
format_output = cell(0); % running result from chosen ones
format_output_comprehensive = cell(0); % backup of all results
eval_using_true_kinetics = false;

choice_of_proteases = cell(0);  % choice of protease combination(s) to test on.
choice_of_proteases{1,1} = [4 5 7]; % initial test is just on a mannually selected combination, can be modified later on
% choice_of_proteases{2,1} = [1 2 3]; 

iter_of_random_alfa = 200; % set up number of iterations for different loops

choice_of_method = 'fmincon'; % choice_of_method can be either 'fmincon' or 'lsqnonlin' 
rng(2017);
alfa_random_pool = rand(iter_of_random_alfa,size(unique_protease,1)); % using generated alfa pool
alfa_random_pool = alfa_random_pool ./ sum(alfa_random_pool,2) .* mean(sum(alfa_random_pool,2)); 

% loop for selecting best substrate combinations
for i = 1:size(choice_of_proteases, 1)
    which_proteases_to_consider = cell2mat(choice_of_proteases(i,:));
    starting_substrate = 1:7;
    substrate_to_continue = starting_substrate;
    
    % initiate obs_config
    measured_substrates = 1:length(substrate_to_continue);
    obs_config = [];
    for i=1:length(substrate_to_continue) 
        obs_config = [obs_config; [substrate_to_continue(i)*ones(length(time_points),1), time_points(:)]];
    end
   
    tmp_output = alfa_estimation_evaluation(alfa_random_pool, V_true, K_true, n_true, b_true, V_est, K_est, n_est, b_est, substrate_to_continue, which_proteases_to_consider, iter_of_random_alfa, obs_config, choice_of_method, 1);
    format_output_comprehensive = [format_output_comprehensive; tmp_output]; % collect all results
    format_output = [format_output; tmp_output];  % collect results with best performance along the process
    
    counter = length(substrate_to_continue) - 1; % counter, starting with 6, represents the number of substrates to try next
    while counter >= 1
        % remove one substrate at a time
        index_to_remove_pool = combnk(1:length(substrate_to_continue), 1);
        tmp_output_collection = [];
        for nn = 1:size(index_to_remove_pool,1)
           index_to_remove = index_to_remove_pool(nn,:);
           tmp_substrate = substrate_to_continue;
           tmp_substrate(index_to_remove) = [];

            % update obs_config
            measured_substrates = 1:length(tmp_substrate);
            obs_config = [];
            for i=1:length(measured_substrates) 
                obs_config = [obs_config; [measured_substrates(i)*ones(length(time_points),1), time_points(:)]];
            end

            tmp_output = alfa_estimation_evaluation(alfa_random_pool, V_true, K_true, n_true, b_true, V_est, K_est, n_est, b_est, tmp_substrate, which_proteases_to_consider, iter_of_random_alfa, obs_config, choice_of_method, 1);
            format_output_comprehensive = [format_output_comprehensive; tmp_output]; 
            tmp_output_collection = [tmp_output_collection; tmp_output];
        end
        
        RMSE_choise = 3; % default choice: using RMSE from estimated kinetics para
        if eval_using_true_kinetics
            RMSE_choise = 2; 
        end
        
        arr_RMSE = cell2mat(tmp_output_collection(:,RMSE_choise));
        value_for_min = min(arr_RMSE);
        index_min = find(arr_RMSE == value_for_min, 1);
        RMSE_min = tmp_output_collection{index_min,RMSE_choise};
        RMSE_threshold = tmp_output_collection{index_min,10};
        
        if RMSE_min > RMSE_threshold
            break; 
        end
        substrate_with_best_performance = tmp_output_collection{index_min,7}; % select the substrate combination with smallest RMSE
        
        substrate_to_continue = substrate_with_best_performance;
        format_output = [format_output; tmp_output_collection(index_min,:)];
        counter = counter - 1;
    end
end
description = 'estimated para from real data, 200 iter, [4 5 7], reducing from 7 substrates, added RMSE_threshold';

% % uncomment this to save new results
% save reducing_substrates_real_data_09_28_2018

%% Plotting results, hard-coded
clear
load Qinwei_reducing_substrate_opt_simu
num_of_sub = 7:-1:2;

h(1) = figure('Name','RMSE vs. Number of substrates (3-proteases design)','NumberTitle','off');
hold on
% plot(num_of_sub, cell2mat(format_output(1:end-1,2)), '-*'); %% using true kinetic parameters
plot(num_of_sub, cell2mat(format_output(1:end-1,3)), '--o'); %% using estimated kinetic parameters
% num_of_sub1 = [];
% list_of_RMSE1 = [];
% for i=1:size(format_output_comprehensive,1)-2
%    num_of_sub1 = [num_of_sub1, length(format_output_comprehensive{i,7})]; 
%    list_of_RMSE1 = [list_of_RMSE1, format_output_comprehensive{i,3}];
% end
% plot(num_of_sub1, list_of_RMSE1, '^');

load reducing_substrates_real_data_09_28_2018.mat
% plot(num_of_sub, cell2mat(format_output(1:end-1,2)), '-.^');
plot(num_of_sub, cell2mat(format_output(1:end-1,3)), ':s');
xticks(2:1:7)
ylim([0 0.3])

legend('deconvolution based on simulated kinetic parameters', 'deconvolution based on real kinetic parameters');

% title('RMSE vs. Number of substrates (3-proteases design)');
xlabel('Number of substrates');
ylabel('RMSE');

hold off
% saveas(gcf,'reducing_substrates_RMSE.png');
