# Supplementary material for: Deconvolving multiplexed protease signatures with substrate reduction and activity clustering
Source: PLoS Comput Biol. 2019 Sep 3;15(9):e1006909. doi: 10.1371/journal.pcbi.1006909 (PMC6743790; doi:10.1371/journal.pcbi.1006909)
Supplement: S1 File — (ZIP) [file pcbi.1006909.s004.zip › Deconvolution_paper_code/README.txt]

This is a simplified README file for decribing the main components of the codes.
There were mainly 5 types of tests we did, thus we save code as 5 seperate parts, indexing as "{1,2,3,4,5}_<test_name>".
For example: "1_test_RMSE" is the test to validate the robustness of using RMSE to reflect the relative estimation accuracy.
For each part, we also provide a brief introduction of the steps (or rationale) we had applied. 
This code package also contained needed functions and tested results for estimation results (ready to be plotted). 
(Note: The most time-consuming part is the estimation pipeline starting from estimating kinetic parameters and ending with estimating coefficients due to the high number of repetition times. Default repetition P=200), lower P can reduce the running time in principle.

---Testing robustness of RMSE ---------------------
Code: "1_testing_RMSE.m"
Basic ideas: 	a) Simulate kinetic parameters for 100 proteases and 7 substrates (100*7 sets in total)
		b) Select the least correlated two proteases out of the 100 proteases.
		c) Following the steps mentioned in the manuscript to create the 21 mixtures (each with 2 proteases)
		b) Plot results
----------------------------------------------------

---Simu parameters, substrate selection------------
Code: "2_reducing_and_searching_for_substrates_using_generated_alfa.m"
Basic ideas:	a) Load simulated kinetic parameters and protease activity data based on 9 proteases and 7 substrates
		b) Starting with all 7 substrates, run the estimation pipeline
		c) Reduce one substrate, and run the estimation pipeline for all 7 subsets (each with 6 substrates)
		d) Remove the least informative substrate (by checking RMSE) and run the estimation pipeline
		e) Repeat d) until 2 (or 1) substrates are left
---------------------------------------------------

---estimated parameters from real experimental data, substrate selection------------
Code: "3_reducing_substrates_kinetics_from_real.m"
Basic ideas:	a) Load estimated kinetic parameters and protease activity data
		b) Starting with all 7 substrates, run the estimation pipeline
		c) Reduce one substrate, and run the estimation pipeline for all 7 subsets (each with 6 substrates)
		d) Remove the least informative substrate (by checking RMSE) and run the estimation pipeline
		e) Repeat d) until 2 (or 1) substrates are left
		f) Plot the results
----------------------------------------------------------------------------------------

---Simu parameters, clustering proteases into families------------
Code: "4_simu_combining_subfamily_pro_v4.m"
Basic ideas:	a) Create 3 protease families (each with 3 proteases) following the description mentioned in the manuscript
		b) Clustering proteases into families
		c) Estimating the coefficients of 9 individual proteases (in one mixture) using 7 substrates
		d) Estimating the coefficients of protease families (in one mixture) using 7 substrates
		e) Plot the results
-----------------------------------------------------------------------------------------

---estimated parameters from real experimental data, clustering proteases into families--
Code: "5_real_combining_subfamily_pro_v4.m"
Basic ideas:	a) Load estimated kinetic parameters from real experimental data
		b) Clustering proteases into families
		c) Estimating the coefficients of 7 individual proteases (in one mixture) using 7 substrates
		d) Estimating the coefficients of protease families (in one mixture) using 7 substrates
		e) Plot the results
------------------------------------------------------------------------------------------
