# Supplementary material for: Deconvolving multiplexed protease signatures with substrate reduction and activity clustering
Source: PLoS Comput Biol. 2019 Sep 3;15(9):e1006909. doi: 10.1371/journal.pcbi.1006909 (PMC6743790; doi:10.1371/journal.pcbi.1006909)
Supplement: S1 File — (ZIP) [file pcbi.1006909.s004.zip › Deconvolution_paper_code/1_testing_RMSE.m]

%% This code is to test the performance of RMSE.  Expecting high RMSE for difficult cases, such as including two same proteases, and lower RMSE for easier case

%% Simulating kinetics parameters for testing RMSE.  
% Last update: 09-14-2018
% simulate a pool of 100 proteases and 7 substrates
clear all

nProtease = 100;
nSubstrate = 7;

% Generating raw V,K,n,b
rng(0914); % make it reproducible
V2 = rand(nSubstrate,nProtease) + 2;         % range: 2~3
K2 = 10.^(rand(nSubstrate,nProtease)*1 + 2) ;  % range: 100~1000
n2 = ones(nSubstrate,nProtease);               % range: 1
b2 = (rand(nSubstrate, nProtease)*5 +1)/10;        % range: 0.1~0.6 (saturation level 0.4~0.9)

unique_protease = "p pool " + string(1:nProtease)'; % Hypothetical names
unique_substrate = "sub " + string(1:(nSubstrate))';% Hypothetical names

mixture_alpha = ones(nSubstrate,nProtease); % In this case, all "mixture" contains only one protease
initial_substrate_concentration = ones(nSubstrate); % set initial substrate concentrations for all substrates to 1

save search_pool_for_corr_4

%% Select p1 and pd, create combinations with correlation gradients 
clear
load search_pool_for_corr_4

tic;
V_true = V2;
K_true = K2;
n_true = n2;
b_true = b2;

% simulate on experimental observations for single-single data
all_single_data = cell(0);
time_points = [40 120 360];  % time points measured
counter = 1;
for j=1:length(unique_protease)
    for i=1:length(unique_substrate)
        data_tmp = ode_multi_simulation([ones(length(time_points),1),time_points(:)], 1, V2(i,j), K2(i,j), n2(i,j), b2(i,j), 1);
        for k=1:length(data_tmp)
            all_single_data{counter,1} = unique_protease{j};
            all_single_data{counter,2} = unique_substrate{i};
            all_single_data{counter,3} = time_points(k);
            all_single_data{counter,4} = data_tmp(k);
            counter = counter + 1;
        end
    end
end
%
[B,I,J] = unique(all_single_data(:,1));
unique_protease = all_single_data(sort(I),1);
[B,I,J] = unique(all_single_data(:,2));
unique_substrate = all_single_data(sort(I),2);
[B,I,J] = unique(cell2mat(all_single_data(:,3)));
unique_time = cell2mat(all_single_data(sort(I),3));

ind = ismember(unique_time, 0);
unique_time(ind) = [];

% Formating the data matrix, each column is one protease, and each row is one substrate
% 100 proteases, 4 substrates, 2 measurement points for each reaction, results in a 8*100 matrix
data_matrix = [];
for i=1:length(unique_substrate) 
    tmp_pro_sub = [];
    for j=1:length(unique_protease)
        tmp_arr = [];
        for k=1:length(unique_time)
            ind = ismember(all_single_data(:,1), unique_protease(j)) & ismember(all_single_data(:,2), unique_substrate(i)) & ismember(cell2mat(all_single_data(:,3)), unique_time(k)); 
            tmp = mean(cell2mat(all_single_data(ind,[4])));
            tmp_arr = [tmp_arr; tmp];
        end
        tmp_pro_sub = [tmp_pro_sub, tmp_arr];
    end
    data_matrix = [data_matrix; tmp_pro_sub]; 
end

% Calculate correlation between different proteases and select the protease pd, with smallest correlation with protease 1. 
[tmp_corr, p_value] = corrcoef(data_matrix);
[min_corr, index_dist_base] = min(abs(zeros(size(tmp_corr(1,:))) - tmp_corr(1,:)));
gradient_interval = 0.05; % 20 intervals 
col_index_to_update = 1;

% create protease with increasing similarity to the protease 1 by increasing the fraction of protease 1 when generating kinetics parameter for new proteases
for i = 0:gradient_interval:1
    b3(:,col_index_to_update) = (1-i)*b2(:,1) + i*b2(:,index_dist_base);
    V3(:,col_index_to_update) = (1-i)*V2(:,1) + i*V2(:,index_dist_base);
    K3(:,col_index_to_update) = (1-i)*K2(:,1) + i*K2(:,index_dist_base);
    n3(:,col_index_to_update) = (1-i)*n2(:,1) + i*n2(:,index_dist_base);
    col_index_to_update = col_index_to_update + 1;
end

% resulting kinetics parameters for combinations with correlation gradient
V_true = V3;
K_true = K3;
n_true = n3;
b_true = b3;

nProtease = size(b3,2); % update the number of proteases
unique_protease = "p " + string(1:nProtease)'; % update the Hypothetical names

save gradient_corr.mat b3 b_true K3 K_true n3 n_true V3 V_true unique_protease unique_substrate min_corr index_dist_base
toc;
%% Simulate single-protease data and estimate kinetics parameters
clear
load gradient_corr.mat

% simulate on experimental observations for single-protease data
all_single_data = cell(0);
time_points = [0, 40, 120, 360];  % time points measured
counter = 1;
for j=1:length(unique_protease)
    for i=1:length(unique_substrate)
        data_tmp = ode_multi_simulation([ones(length(time_points),1),time_points(:)], 1, V_true(i,j), K_true(i,j), n_true(i,j), b_true(i,j), 1);
        for k=1:length(data_tmp)
            all_single_data{counter,1} = unique_protease{j};
            all_single_data{counter,2} = unique_substrate{i};
            all_single_data{counter,3} = time_points(k);
            all_single_data{counter,4} = data_tmp(k);
            counter = counter + 1;
        end
    end
end
%
[B,I,J] = unique(all_single_data(:,1));
unique_protease = all_single_data(sort(I),1);
[B,I,J] = unique(all_single_data(:,2));
unique_substrate = all_single_data(sort(I),2);
[B,I,J] = unique(cell2mat(all_single_data(:,3)));
unique_time = cell2mat(all_single_data(sort(I),3));

ind = ismember(unique_time, 0);
unique_time(ind) = [];

% formating the data
data_matrix = [];
for i=1:length(unique_substrate) 
    tmp_pro_sub = [];
    for j=1:length(unique_protease)
        tmp_arr = [];
        for k=1:length(unique_time)
            ind = ismember(all_single_data(:,1), unique_protease(j)) & ismember(all_single_data(:,2), unique_substrate(i)) & ismember(cell2mat(all_single_data(:,3)), unique_time(k)); 
            tmp = mean(cell2mat(all_single_data(ind,[4])));
            tmp_arr = [tmp_arr; tmp];
        end
        tmp_pro_sub = [tmp_pro_sub, tmp_arr];
    end
    data_matrix = [data_matrix; tmp_pro_sub]; 
end

b_true = b3; K_true = K3; n_true = n3; V_true = V3;

V_est = zeros(length(unique_substrate), length(unique_protease));
K_est = zeros(length(unique_substrate), length(unique_protease));
n_est = zeros(length(unique_substrate), length(unique_protease));
b_est = zeros(length(unique_substrate), length(unique_protease));
counter = 1;
for i=1:length(unique_substrate)
    for j=1:length(unique_protease)
        figure(1); 
        subplot(length(unique_substrate), length(unique_protease),counter)
        ind = ismember(all_single_data(:,1), unique_protease(j)) & ismember(all_single_data(:,2), unique_substrate(i)) ; 
        tmp = cell2mat(all_single_data(ind,[3 4]));
        
        obs_config = [ones(size(tmp,1),1), tmp(:,1)];
        obs_data = tmp(:,2);
%         [para, initial_para] = estimate_single_single_parameters(obs_config, obs_data, 1, 'fmincon');
        [para, initial_para] = estimate_single_single_parameters(obs_config, obs_data, 1, 'lsqnonlin');
        
        plot(tmp(:,1),obs_data,'o')
        tmp = axis;
        hold on; 
        plot(ode_multi_simulation([ones(361,1),(0:360)'], 1, initial_para(1), initial_para(2), initial_para(3), initial_para(4), 1),'g','linewidth',1); 
        plot(ode_multi_simulation([ones(361,1),(0:360)'], 1, para(1), para(2), para(3), para(4), 1),'b','linewidth',2); 
        plot(ode_multi_simulation([ones(361,1),(0:360)'], 1, V_true(i,j), K_true(i,j), n_true(i,j), b_true(i,j),1),'r','linewidth',2); 
        hold off;
        axis(tmp);
        drawnow;
        if i==1
            title(unique_protease{j})
        end
        if j==1
            ylabel(unique_substrate{i})
        end
        counter = counter + 1;
        V_est(i,j) = para(1);
        K_est(i,j) = para(2);
        n_est(i,j) = para(3);
        b_est(i,j) = para(4);
    end
end

save gradient_corr.mat b3 b_true b_est K3 K_true K_est n3 n_true n_est V3 V_true V_est unique_protease unique_substrate %index_list tmp_corr p_value

%%
clear
load gradient_corr.mat

% Formating proteases [1 1 2 3 ... 21]
unique_protease = ["extra1"; unique_protease];
b4 = [b3(:,1) b3];
K4 = [K3(:,1) K3];
n4 = [n3(:,1) n3];
V4 = [V3(:,1) V3 ];
b_true = b4; K_true = K4; n_true = n4; V_true = V4;
b_est = [b_est(:,1) b_est];
K_est = [K_est(:,1) K_est];
n_est = [n_est(:,1) n_est];
V_est = [V_est(:,1) V_est];


save gradient_corr_extra1.mat b4 b_true b_est K4 K_true K_est n4 n_true n_est V4 V_true V_est unique_protease unique_substrate %index_list tmp_corr p_value 

%%
clear
load gradient_corr_extra1.mat

time_points = [40 120]; % selected observed/measurement time points
index_choise_sub = 1:size(V_true,1);  % create an array representing substrate index
format_output = cell(0); % running result from chosen ones
format_output_comprehensive = cell(0); % backup of all results

measured_substrates_collection = cell(0);  % choice of substrates to test on, from 1 to all 7 substrates 
for s=1:length(unique_substrate)
    measured_substrates_collection{s,1} = 1:s; 
end

% iter_of_random_alfa = 100; % set up number of iterations fent loopsor differ
iter_of_random_alfa = 200;

choice_of_method = 'fmincon'; % choice_of_method can be either 'fmincon' or 'lsqnonlin' 

proteases_pool = 1:length(unique_protease);

% default choice
limit_protease = 2; % the maximum number of proteases to test on
choice_of_proteases = combnk(2:length(unique_protease), 1);
choice_of_proteases = [ones(size(choice_of_proteases)), choice_of_proteases];

proteases_to_continue = [];

rng(2018); % make it reproducible
alfa_random_pool = rand(iter_of_random_alfa, size(unique_protease,1));
alfa_random_pool = alfa_random_pool ./ sum(alfa_random_pool,2) .* mean(sum(alfa_random_pool,2));


format_output = [];
% loop for selecting best substrate combinations
for i=1:size(measured_substrates_collection,1)
  
    % initiate obs_config
    measured_substrates = 1:length(measured_substrates_collection{i,1});
    tmp_substrate = measured_substrates_collection{i,1};
    obs_config = [];
    for i=1:length(measured_substrates) 
        obs_config = [obs_config; [measured_substrates(i)*ones(length(time_points),1), time_points(:)]];
    end
   
    tmp_output_collection = [];
    for n=1:size(choice_of_proteases,1)
        if iscell(choice_of_proteases)
            which_proteases_to_consider = cell2mat(choice_of_proteases(n,:));
        else
            which_proteases_to_consider = choice_of_proteases(n,:); % get the combination of proteases to test on, one combination at a time
        end
        

        tmp_output = alfa_estimation_evaluation(alfa_random_pool, V_true, K_true, n_true, b_true, V_est, K_est, n_est, b_est, tmp_substrate, which_proteases_to_consider, iter_of_random_alfa, obs_config, choice_of_method, 1);
        format_output_comprehensive = [format_output_comprehensive; tmp_output]; % collect all results
        tmp_output_collection = [tmp_output_collection; tmp_output];
        
    end
    
    format_output = [format_output; tmp_output_collection];

end
description = '100 proteases select 2 to create 21 proteases, 1:7 substrates, with normalization on alpha, 100 iter, protease correlation descending order';

% % uncomment this to save new results
% save Qinwei_test46_testing_RMSE_simu_6_all

%% Plot results. High overlapped percentage between the root protease and generated protease has higher difficulty and thus larger RMSE is expected
clear 
load Qinwei_test46_testing_RMSE_simu_6_all
task_difficulty_and_RMSE = cell(0); % Task difficulty in descending order, first half rows for true_para, second half for est_para
gradient_interval = 0.05;
task_difficulty_gradient = 1:-gradient_interval:0;
for i = 1:length(unique_substrate)
    for j = 1:length(task_difficulty_gradient)
       task_difficulty_and_RMSE{i,1} = format_output{(i-1)*length(task_difficulty_gradient) + j, 7};
       task_difficulty_and_RMSE{i,j+1} = format_output{(i-1)*length(task_difficulty_gradient) + j, 2};
       task_difficulty_and_RMSE{length(unique_substrate)+i,1} = format_output{(i-1)*length(task_difficulty_gradient) + j, 7};
       task_difficulty_and_RMSE{length(unique_substrate)+i,j+1} = format_output{(i-1)*length(task_difficulty_gradient) + j, 3};
    end
end

% h(1) = figure('Name','(using_true_kinetics_para) RMSE vs. Task difficulty','NumberTitle','off');
% hold on
% for p=2:length(unique_substrate)
%     plot(fliplr(task_difficulty_gradient), fliplr(cell2mat(task_difficulty_and_RMSE(p,2:end))), '-*');
% end
% set(gca, 'Ylim', [0 0.5]);
% legend((2:length(unique_substrate)) + " substrates");
% title('(using\_true\_kinetics\_para)RMSE vs. Task difficulty');
% xlabel('Overlapped fraction b/n two proteases (task difficulty)');
% ylabel('RMSE');
% hold off

h(1) = figure('Name','(using_est_kinetics_para) RMSE vs. Task difficulty','NumberTitle','off');
hold on
tmp_count = 1;
plot_style = ['-o';  '-d'; '-*'; '-v'; '-s'; '-h'];
for q=length(unique_substrate)+2:length(unique_substrate)*2
%     plot(fliplr(task_difficulty_gradient), fliplr(cell2mat(task_difficulty_and_RMSE(q,2:end))), '-*');
    plot(fliplr(task_difficulty_gradient), fliplr(cell2mat(task_difficulty_and_RMSE(q,2:end))), plot_style(tmp_count,:));
    tmp_count = tmp_count + 1;
end
set(gca, 'Ylim', [0 0.5]);
% threshold = format_output{1,8};
% line([0,1],[threshold,threshold]);
legend((2:length(unique_substrate)) + " substrates");
% title('(using\_est\_kinetics\_para)RMSE vs. Task difficulty');
% title('RMSE vs. Task difficulty');
xlabel('Similarity between the two mixed proteases');
ylabel('RMSE');
hold off

savefig(h,'Figure2_testing_RMSE');


    
    
