# Supplementary material for: Deconvolving multiplexed protease signatures with substrate reduction and activity clustering
Source: PLoS Comput Biol. 2019 Sep 3;15(9):e1006909. doi: 10.1371/journal.pcbi.1006909 (PMC6743790; doi:10.1371/journal.pcbi.1006909)
Supplement: S1 File — (ZIP) [file pcbi.1006909.s004.zip › Deconvolution_paper_code/estimate_mixture_alfa.m]

function [est_alfa, initial_alfa] = estimate_mixture_alfa(obs_config, obs_data, V, K, n, b, is_fit_to_avg, optimization_method)

if ~exist('is_fit_to_avg')  
    is_fit_to_avg = 1;  % default
end

if ~exist('optimization_method')  
    optimization_method = 'fmincon';  % default
end


% average the duplicate measurement data points
[~,I,J] = unique(obs_config,'rows');
obs_config2 = [];
obs_data2 = [];
for k=1:length(I)
    obs_config2 = [obs_config2; obs_config(I(k),:)];
    obs_data2 = [obs_data2; mean(obs_data(J==J(I(k))))];
end


if isequal(optimization_method, 'lsqnonlin')
    % lsqnonlin
    % initial_alfa = zeros(1, size(V,2))/size(V,2) + (0.01);
    initial_alfa = estimate_initial_alfa_mixture_data(obs_config, obs_data, V, K, n, b);
    initial_S = ones(size(V,1),1);
    if is_fit_to_avg==0
        fun = @(log_alfa)(ode_multi_simulation(obs_config, initial_S, V, K, n, b, exp(log_alfa))-obs_data);
    else
        fun = @(log_alfa)(ode_multi_simulation(obs_config2, initial_S, V, K, n, b, exp(log_alfa))-obs_data2);
    end
    options = optimoptions('lsqnonlin','Display','off', 'Algorithm', 'levenberg-marquardt');
    est_alfa = exp(lsqnonlin(fun, log(initial_alfa), [], [], options));
else 
    % fmincon
    % initial_alfa = zeros(1, size(V,2))/size(V,2) + (0.01);
    initial_alfa = estimate_initial_alfa_mixture_data(obs_config, obs_data, V, K, n, b);
    initial_S = ones(size(V,1),1);
    if is_fit_to_avg==0
        fun = @(log_alfa)(sum((ode_multi_simulation(obs_config, initial_S, V, K, n, b, exp(log_alfa))-obs_data).^2));
    else
        fun = @(log_alfa)(sum((ode_multi_simulation(obs_config2, initial_S, V, K, n, b, exp(log_alfa))-obs_data2).^2));
    end
    options = optimoptions('fmincon', 'Display','off','Algorithm', 'active-set','UseParallel', true);
    est_alfa = exp(fmincon(fun,log(initial_alfa),[],[],[],[],-10*ones(1,size(V,2)),log(5)*ones(1,size(V,2)),[],options));
end        
