# Supplementary material for: Deconvolving multiplexed protease signatures with substrate reduction and activity clustering
Source: PLoS Comput Biol. 2019 Sep 3;15(9):e1006909. doi: 10.1371/journal.pcbi.1006909 (PMC6743790; doi:10.1371/journal.pcbi.1006909)
Supplement: S1 File — (ZIP) [file pcbi.1006909.s004.zip › Deconvolution_paper_code/estimate_single_single_parameters.m]

function [para, initial_para] = estimate_single_single_parameters(obs_config, obs_data, is_fit_to_avg, optimization_method)

if ~exist('is_fit_to_avg')  
    is_fit_to_avg = 1;  % default
end

if ~exist('optimization_method')  
    optimization_method = 'fmincon';  % default
end


% average the duplicate measurement data points
[~,I,J] = unique(obs_config,'rows');
obs_config2 = [];
obs_data2 = [];
for k=1:length(I)
    obs_config2 = [obs_config2; obs_config(I(k),:)];
    obs_data2 = [obs_data2; mean(obs_data(J==J(I(k))))];
end


if isequal(optimization_method, 'lsqnonlin')
    % lsqnonlin
    [~,initial_para] = estimate_initial_para_single_data_regression(obs_config2, obs_data2);
    if is_fit_to_avg==0
        fun = @(est_para)(ode_multi_simulation(obs_config, 1, exp(est_para(1)), exp(est_para(2)), est_para(3), exp(est_para(4)), 1)-obs_data);
    else
        fun = @(est_para)(ode_multi_simulation(obs_config2, 1, exp(est_para(1)), exp(est_para(2)), est_para(3), exp(est_para(4)), 1)-obs_data2);
    end
    initial_est_para = [log(initial_para(1)), log(initial_para(2)), initial_para(3), log(initial_para(4))];
    options = optimoptions('lsqnonlin','Display','off', 'Algorithm', 'levenberg-marquardt');
    est_para = lsqnonlin(fun,initial_est_para,[],[],options);
    para = [exp(est_para(1)), exp(est_para(2)), est_para(3), exp(est_para(4))];
else 
    % fmincon
    [~,initial_para] = estimate_initial_para_single_data_regression(obs_config2, obs_data2);
    if is_fit_to_avg==0
        fun = @(est_para)(sum((ode_multi_simulation(obs_config, 1, exp(est_para(1)), exp(est_para(2)), est_para(3), exp(est_para(4)), 1)-obs_data).^2));
    else
        fun = @(est_para)(sum((ode_multi_simulation(obs_config2, 1, exp(est_para(1)), exp(est_para(2)), est_para(3), exp(est_para(4)), 1)-obs_data2).^2));
    end
    initial_est_para = [log(initial_para(1)), log(initial_para(2)), initial_para(3), log(initial_para(4))];
    options = optimoptions('fmincon', 'Display','off','Algorithm', 'active-set');
    est_para = fmincon(fun,initial_est_para,[],[],[],[],[-10,-10,0,-10],[10,10,10,0],[],options);
    para = [exp(est_para(1)), exp(est_para(2)), est_para(3), exp(est_para(4))];
end        
